# Supplementary material for: Structure Engineering of Ni/SiO2 Vegetable Oil Hydrogenation Catalyst via CeO2
Source: Int J Mol Sci. 2024 Jul 10;25(14):7585. doi: 10.3390/ijms25147585 (PMC11276988; doi:10.3390/ijms25147585)
Supplement: Supplementary file 1 [file ijms-25-07585-s001.zip]

Archive with 1 entries (1 files):
- ijms-3057881-supplementary.pdf
